# Supplementary material for: Towards the development of an insulin degradation test
Source: bioRxiv. 2026 Feb 13:2026.02.12.705529. Preprint. [Version 1] doi: 10.64898/2026.02.12.705529 (PMC12918789; doi:10.64898/2026.02.12.705529)
Supplement: Supplement 3 [file media-3.xlsx]

## Sheet: CHO_novo
	4oC rep 1	4oC rep 2	4oC rep 3	4oC rep 4	4oC rep 5	4oC rep 6	4oC rep 7	4oC rep 8	4oC rep 9	4oC rep 10	4oC rep 11	4oC rep 12	4oC rep 13	4oC rep 14	4oC rep 15	4oC rep 16	4oC rep 17	4oC rep 18	4oC rep 19	4oC rep 20	4oC rep 21	4oC rep 22	4oC rep 23	4oC rep 24	4oC rep 25	4oC rep 26	4oC rep 27	37oC+ag rep 1	37oC+ag rep 2	37oC+ag rep 3	37oC+ag rep 4	37oC+ag rep 5	-20oC rep 1	-20oC rep 2	-20oC rep 3	-20oC rep 4	-20oC rep 5	Expired rep 1	Expired rep 2	Expired rep 3	Expired rep 4	65oC 6hr rep 1	65oC 6hr rep 2	65oC 6hr rep 3	65oC 6hr rep 4	65oC 6hr rep 5	65oC 6hr rep 6	65oC 12hr rep 1	65oC 12hr rep 2
CHO bioactivity	0.951355	0.981752	1.06689	0.807844	1.13994	1.05222	0.885729	0.929006	1.18527	1.24607	1.05431	0.69962	0.812379	0.976381	1.21124	0.98188	1.14286	0.875261	1.01847	1.04558	0.935952	0.939042	0.883104	1.17785	0.773077	1.11444	1.11248	0.917402	0.84613	0.791709	0.886287	1.00827	1.4587	1.03347	0.633176	1.01846	1.03057	1.23908	1.11189	1.33401	0.915447	0.942297	0.86828	0.790888	0.9284	0.83793	0.717092	1.10291	1.33916
ThT	1	1	1	1.07661	0.970161	0.953226	1.04259	1.02963	0.927778	0.991684	1.01247	0.995842	1.01362	1.01362	0.972766	0.997375	1.021	0.981627	0.997375	1.021	0.981627	1.07952	1.02169	0.898795	1.07952	1.02169	0.898795	0.897302	0.99	1.72984	0.919355	0.950806	0.944578	0.946988	0.979839	0.929032	0.953226	1.19751	1.23077	1.22869	1.19751	1.73735	1.79759	1.83614	2.59113	2.65645	2.64919	4.22407	3.99815
[truncated: 22 more columns]

## Sheet: CHO_huma
	4oC rep 1	4oC rep 2	4oC rep 3	4oC rep 4	4oC rep 5	4oC rep 6	4oC rep 7	4oC rep 8	4oC rep 9	4oC rep 10	4oC rep 11	4oC rep 12	4oC rep 13	4oC rep 14	4oC rep 15	4oC rep 16	4oC rep 17	4oC rep 18	4oC rep 19	4oC rep 20	4oC rep 21	4oC rep 22	4oC rep 23	4oC rep 24	4oC rep 25	4oC rep 26	37oC+ag rep 1	37oC+ag rep 2	37oC+ag rep 3	37oC+ag rep 4	37oC+ag rep 5	37oC+ag rep 6	-20oC rep 1	-20oC rep 2	-20oC rep 3	-20oC rep 4	-20oC rep 5	-20oC rep 6	Expired rep 1	Expired rep 2	Expired rep 3	Expired rep 4	Expired rep 5	Expired rep 6	65oC 6hr rep 1	65oC 6hr rep 2	65oC 6hr rep 3	65oC 6hr rep 4	65oC 6hr rep 5
CHO bioactivity	0.985072	1.01493	0.964721	0.928264	1.10702	0.687019	1.18954	1.12345	0.654708	1.20496	1.14033	0.851343	1.37619	0.772471	1.22894	1.01368	0.757378	0.785219	0.896559	1.31822	0.881725	1.24436	0.873918	0.877216	1.33224	0.790545	1.23506	0.934616	0.929498	2.25442	1.51271	0.758248	1.23506	0.934616	0.929498	1.00003	1.14369	1.25418	0.596011	0.705212	1.50247	1.50129	1.41472	1.21867	0.895326	0.831753	0.274808	0.33417	0.595425
ThT	1.05981	0.959666	1.02085	0.98064	0.998511	1.04201	0.970533	0.987461	0.97373	1.02627	1.01018	1.01	0.99	1	0.984952	1.06908	0.945964	0.984952	1.06908	0.945964	1.04229	0.931034	1.02668	1.04229	0.931034	1.02668	0.906925	1.00074	1.01638	0.94232	0.885893	0.863323	1.34475	0.909159	1.41847	0.952522	0.827893	0.952522	1.19812	1.20376	1.23383	1.11454	1.05935	1.23383	1.77538	1.75869	3.4	3.4	3.70533
[truncated: 28 more columns]

## Sheet: CHO_bas
	4oC rep 1	4oC rep 2	4oC rep 3	4oC rep 4	4oC rep 5	4oC rep 6	4oC rep 7	4oC rep 8	4oC rep 9	4oC rep 10	4oC rep 11	4oC rep 12	4oC rep 13	-20oC rep 1	-20oC rep 2	-20oC rep 3	-20oC rep 4	65oC 48 hr rep 1	65oC 48 hr rep 2	65oC 48 hr rep 3	65oC 48 hr rep 4	65oC 48 hr rep 5	65oC 48 hr rep 6	Expired rep 1	Expired rep 2	Expired rep 3	Expired rep 4	Expired rep 5	Expired rep 6	37oC+ag 72hr rep 1	37oC+ag 72hr rep 2	37oC+ag 72hr rep 3	37oC+ag 72hr rep 4	37oC+ag 84hr rep 1	37oC+ag 84hr rep 2	37oC+ag 84hr rep 3	37oC+ag 84hr rep 4	37oC+ag 84hr rep 5	37oC+ag 84hr rep 6	37oC+ag 96hr rep 1	37oC+ag 96hr rep 2	37oC+ag 96hr rep 3	37oC+ag 96hr rep 4	37oC+ag 96hr rep 5	37oC+ag 96hr rep 6	37oC+ag 96hr rep 7	37oC+ag 96hr rep 8	37oC+ag 96hr rep 9	37oC+ag 96hr rep 10
CHO bioactivity	0.883983	1.11602	0.806931	1.07857	1.11449	1.01899	0.981009	1.29154	1.10976	0.598696	0.770739	1.10066	1.12861	1.46238	1.03167	0.608634	1.41593	1.28062	1.40156	1.9162	1.7865	1.56569	1.47603	1.18941	0.997318	1.10416	0.771851	1.54499	1.24504	1.10034	0.911055	1.59209	0.840704	1.08966	1.00988	0.958428	0.845953	1.6289	1.21654	0.693065	0.503336	1.53362	1.26765	1.89862	1.17433	1.46759	1.74561	1.33904	1.52393
ThT	0.996008	1.00399	1.01619	0.97482	1.00899	1.01765	0.982347	0.99	0.99	1.02	0.99	0.99	1.02	1.01146	1.03169	1.03978	1.00705	1.1023	1.07724	1.24843	1.04733	1.05337	1.21249	1.03169	0.979096	1.02562	1.03169	0.979096	1.02562	5.63074	6.47305	1.09238	1.3412	9.79501	6.08496	9.79501	9.79501	6.08496	9.79501	36.5968	22.0479	38.205	23.3597	43.0468	9.89818	8.82198	9.89818	9.89818	8.82198
[truncated: 5 more columns]
